# Supplementary material for: The Development of TIM-Barrel Based Multi-Epitope Protein for Toxoplasma gondii Serological Detection in Cats
Source: Animals (Basel). 2025 Jun 26;15(13):1893. doi: 10.3390/ani15131893 (PMC12249241; doi:10.3390/ani15131893)
Supplement: Supplementary file 1 [file animals-15-01893-s001.zip]

Archive with 1 entries (1 files):
- animals-3672956-supplementary.pdf
